# Supplementary material for: Plant Extracts as Modulators of the Wound Healing Process—Preliminary Study
Source: Int J Mol Sci. 2025 Aug 2;26(15):7490. doi: 10.3390/ijms26157490 (PMC12347978; doi:10.3390/ijms26157490)
Supplement: Supplementary file 1 [file ijms-26-07490-s001.zip]

Archive with 2 entries (2 files):
- Herman Anna - Figure S1.pdf
- Herman Anna - Figure S2.pdf
